# Supplementary material for: Embryonic Temperature Influences the Mucosal Responses of Atlantic Salmon Alevins to a Bacterial Challenge
Source: Mar Biotechnol (NY). 2024 Nov 19;27(1):1. doi: 10.1007/s10126-024-10386-w (PMC11576808; doi:10.1007/s10126-024-10386-w)
Supplement: Supplementary file 5 — Supplementary file5 (XLSX 16 KB) [file 10126_2024_10386_MOESM5_ESM.xlsx]

## Sheet: Sheet1
Sr. No.	Gene	5'-3'	Sequence	Accession No.	Reference
1	immunoglobulin T, heavy chain (ight)	F	CAACACTGACTGGAACAACAAGGT	GQ907004	Carvalho W et al. 2020. Journal of fish diseases. 43(4): 459-473
		R	CGTCAGCGGTTCTGTTTTGGA
2	c-type lectin domain family 4 member e (clec4e)	F	CCACCAATCACGCAACAT	EG928463	Eslamloo C et al. 2020. Frontiers in Immunology. 11: 567838
		R	TCACGCCTCTTCACTTCTCA
3	interferon gamma (ifng)	F	CTAAAGAAGGACAACCGCAG	AY795563	Rozas-Serri L et al. 2020. Frontiers in immunology. 11: 1378
		R	CACCGTTAGAGGGAGAAATG
4	Immediate early response 2-2 (ier2)	F	ATACAGCACGACACTGATAACATA	NM_001140121	Krasnov A et al. 2020. Genes. 11(11): 1236
		R	TCAGTACAGTTTCTGGCACAATC
5	collagen (col1a)	F	TCAAGGCAGAGGGAAACAAC	XM_014209886.1	Carvalho W et al. 2020. Journal of fish diseases. 43(4): 459-473
		R	ACACTGTCTTGCCCCATTTG
6	myeloperoxidase (mpo)	F	GAAAAGAGTCTGGAGAGAGTGC	XM_014128513	Krasnov A et al. 2020. Genes. 11(11): 1236
		R	GACTTTCTCATGGATCAGTCTCA
7	c-c motif chemokine 13 (ccl13)	F	ACTCCTCCTGGGACTGCTCT	BT048088	Eslamloo C et al. 2020. Frontiers in Immunology. 11: 567838
		R	CCTCTTTGGGTGGAACTTCA
8	tumor necrosis factor receptor superfamily member 11B (tnfrsf11b)	F	CTGTCCTCAGGGGTACGTGT	BT049358	Eslamloo C et al. 2020. Frontiers in Immunology. 11: 567838
		R	CTGACCAGCTTCCTCAGCTT
9	interferon alpha 1 (ifna1)	F	TGCAGTATGCAGAGCGTGTG	DQ354152	Rozas-Serri L et al. 2020. Frontiers in immunology. 11: 1378
		R	TCTCCTCCCATCTGGTCCAG
10	c-x-c motif chemokine 10 precursor (cxl10)	F	ATTCCCTGGTGGAAGATCTGAG	NM_001141028	Krasnov A et al. 2020. Genes. 11(11): 1236
		R	GAAGACAGAATTTGGGTACACCT
11	immunoglobulin g Fc receptor I (fcgr1)	F	AAATAGAGGTGGACGGTGGGTG	XM_014162559	Krasnov A et al. 2020. Genes. 11(11): 1236
		R	GAAGCTCCACCCCGTCTTTGT
12	signal transducer and activator of transcription 1 (stat1)	F	GAACATGGAGGAGTCCAATGGAAGC	CA343225	Rozas-Serri L et al. 2020. Frontiers in immunology. 11: 1378
		R	GGACCCTCATTTGATCTGTTGCCT
13	caspase-14 (casp14)	F	GAAACCCAAGCTCTTCGTTG	BT048360	Eslamloo C et al. 2020. Frontiers in Immunology. 11: 567838
		R	CGGGTGTATAATCGCCAGTT
14	interferon-induced very large GTPase 1 (gvinp1)	F	GGTGCCACTCATTCTGACAA	EG826043	Eslamloo C et al. 2020. Frontiers in Immunology. 11: 567838
		R	AATCTGGCAATACCCAATGC
15	tnf decoy receptor (tnfrsf6b)	F	GCACCACTATACCTGGCAATGA	XM_014146103	Krasnov A et al. 2020. Genes. 11(11): 1236
		R	ATCACAGATAGCTTCATCTTCATG
16	neutrophil cytosolic factor 1 (ncf1)	F	CATAAATCCCTAATGGAGATGTTC	NM_001145422	Krasnov A et al. 2020. Genes. 11(11): 1236
		R	AGCTGGCAGTGTGATATCTTGG
17	macrophage expressed 1 (mpeg1)	F	GGCAACATCACCTACTCCATAA	XM_014172502	Rozas-Serri L et al. 2020. Frontiers in immunology. 11: 1378
		R	AGGTTGTTCTTGGTGCTCTC
18	e3 ubiquitin-protein ligase herc6 (herc6)	F	CACCGGCTAACAGTGATGTG	EG915319	Eslamloo C et al. 2020. Frontiers in Immunology. 11: 567838
		R	GCACCCAGTTGTCTGAAGGT
19	suppressor of cytokine signalling 1 (socs1)	F	CTGTAGGATGGTCGCTCACA	EG924375	Eslamloo C et al. 2020. Frontiers in Immunology. 11: 567838
		R	ACACTGTTTGGATGGGTGCT
20	interleukin-4/-13 (il4/13)	F	ACCACCACAAAGTGCAAGGAGTTC	FN820501	Rozas-Serri L et al. 2020. Frontiers in immunology. 11: 1378
		R	CACCTGGTCTTGGCTCTTCACAAC
21	heat shock 70 kDa protein (hspa1a)	F	TAAACTGCAACTAACTCCAAACCA	XM_014187508	Krasnov A et al. 2020. Genes. 11(11): 1236
		R	TGTCTGTGAAGGCCACATAGCT
22	toll-like receptor 5 (tlr5)	F	ATCGCCCTGCAGATTTTATG	AY628755	Eslamloo C et al. 2020. Frontiers in Immunology. 11: 567838
		R	GAGCCCTCAGCGAGTTAAAG
23	claudin-1 (cldn1)	F	GCTCTTGCTTTGATCGGTCT	DY697380	Eslamloo C et al. 2020. Frontiers in Immunology. 11: 567838
		R	TGACATCCATAACCCCAGGT
24	transcription factor sox-9 (sox9)	F	ACGGACAAAGCGAGTCTGAT	XM_014158400	Eslamloo C et al. 2020. Frontiers in Immunology. 11: 567838
		R	CCATGCTAGAGGCTGGAGAG
25	interleukin-10 receptor beta chain precursor (il10rb)	F	AGTTTATCATGGATGAACACACCA	XM_014174580	Krasnov A et al. 2020. Genes. 11(11): 1236
		R	CCAGTAGGTGATGTTAAAGGTTG
26	c-c motif chemokine ligand 4 (ccl4)	F	ACCACCGAACATCTCTCTAGCA	XM_014191808	Krasnov A et al. 2020. Genes. 11(11): 1236
		R	GTGAACCTTGTTTGCATCAGTGT
27	interferon regulatory factor 1 (irf1)	F	GGGCCATGCACACAGGGAAAT	NM_001252361	Krasnov A et al. 2020. Genes. 11(11): 1236
		R	GCTTTTGTCTTTCACTTCCTCTAT
28	radical s-adenosyl methionine domain containing (rsad2)	F	ACCATTTTACCCGACAGTGC	BT047610	Eslamloo C et al. 2020. Frontiers in Immunology. 11: 567838
		R	TCCCCAAGAAATCACCTCTG
29	stabilin-1 (stab1)	F	TCCCCCTCCTCTTCATTCTT	GO049975	Eslamloo C et al. 2020. Frontiers in Immunology. 11: 567838
		R	CATCCTGGTCACCTGTCTGA
30	claudin 4 (cldn4)	F	CAACATCGTGACTGCTCAGG	BT048350	Eslamloo C et al. 2020. Frontiers in Immunology. 11: 567838
		R	GGTAAGGCCAGAAGGGAGTC
31	interleukin-12b (il12b)	F	CTGAATGAGGTGGACTGGTATG	BT049114	Rozas-Serri L et al. 2020. Frontiers in immunology. 11: 1378
		R	ATCGTCCTGTTCCTCCG
32	interleukin-18 (il18)	F	AACGGAATAAGGAGCT	BT125392	Bridle N et al. 2011. PloS one 6 (8): e23417
		R	TGATGTCACAGAGAGAAT
33	lysozyme C II precursor (lyz)	F	CTGCAGCCAGCTGCTAACTGA	XM_014145497	Krasnov A et al. 2020. Genes. 11(11): 1236
		R	AAGGCGCCAAGCCACCCATG
34	complement factor D precursor (cfd)	F	ATCCGCTCAGTGGTTCTTCA	BT058155	Eslamloo C et al. 2020. Frontiers in Immunology. 11: 567838
		R	TTGACCTCGGGACTGTAAGG
35	macrophage receptor with collagenous structure (marco)	F	GCACAGGCACAGAATCCAG	AJ425462	Eslamloo C et al. 2020. Frontiers in Immunology. 11: 567838
		R	TCCTCCAGTCTTTTCGATGG
36	immunoglobulin M, heavy chain (ighm)	F	TCATTAAGATCACCCCGCCG	S48652.1	Carvalho W et al. 2020. Journal of fish diseases. 43(4): 459-473
		R	TTCCTCGACATCGCACACAA
37	p-selectin precursor (sele)	F	CTCCATTGAACCCCACTATCCT	XM_014184167	Krasnov A et al. 2020. Genes. 11(11): 1236
		R	CTTGTTAGCTTTCTGTCTTATTCGT
38	hepcidin antimicrobial peptide (hamp)	F	ATGAATCTGCCGATGCATTTC	BT125319	Eslamloo C et al. 2020. Frontiers in Immunology. 11: 567838
		R	AATGGCTTTAGTGCTGGCAG
39	toll-like receptor 13 (tlr13)	F	TGACAGCCATGAGGAGTGAG	GO064286	Eslamloo C et al. 2020. Frontiers in Immunology. 11: 567838
		R	TCACCCTGGTAGCATCCTTT
40	gelsolin (gsn)	F	CATGGCTTCTTCTCCAGCAT	EG922584	Eslamloo C et al. 2020. Frontiers in Immunology. 11: 567838
		R	TCTGGCTTATGGGTCCAACT
41	interleukin-1 beta (il1b)	F	CATCATCGCCATGGAGAGGTTA	NM_001123582	Rozas-Serri L et al. 2020. Frontiers in immunology. 11: 1378
		R	CAACTCCAACACTATATGTTCTTC
42	interferon-stimulated gene 15 (isg15)	F	CCTCAACAATATCTACTGAACATATA	NM_001123640	Krasnov A et al. 2020. Genes. 11(11): 1236
		R	CACAGTGGTGTGTGGCTGAACT
